# Supplementary material for: Prognostic value of the Geriatric Nutritional Risk Index in sepsis-associated acute kidney injury: a retrospective cohort study
Source: Front Nutr. 2025 Nov 21;12:1635568. doi: 10.3389/fnut.2025.1635568 (PMC12678099; doi:10.3389/fnut.2025.1635568)
Supplement: Supplementary file 1 [file Data_Sheet_1.zip]

Archive with 7 entries (6 files):
- Supplementary_Figures_Tables/
- Supplementary_Figures_Tables/Figure S1. Proportional Hazards Assumption for GNRI (28- & 90-Day Mortality).tiff
- Supplementary_Figures_Tables/Figure S2.  28- &90-day fitting curves.tiff
- Supplementary_Figures_Tables/Figure S3. ROC curves for predicting 28-day mortality.tiff
- Supplementary_Figures_Tables/Table S1. Univariate regression analysis.docx
- Supplementary_Figures_Tables/Table S2. Comparison of the AUC and predictive power of prognosis for 90-day mortality.docx
- Supplementary_Figures_Tables/Table S3. Comparison of the AUC and predictive power of prognosis for 28-day mortality.docx
